# Supplementary material for: Prevalence of Germline Variants in a Large Cohort of Japanese Patients with Pheochromocytoma and/or Paraganglioma
Source: Cancers (Basel). 2021 Aug 9;13(16):4014. doi: 10.3390/cancers13164014 (PMC8394264; doi:10.3390/cancers13164014)
Supplement: Supplementary file 1 [file cancers-13-04014-s001.zip]

Archive with 1 entries (1 files):
- cancers-1333632-supplementary.xlsx
