# Supplementary material for: Prevalence of Germline Variants in a Large Cohort of Japanese Patients with Pheochromocytoma and/or Paraganglioma
Source: Cancers (Basel). 2021 Aug 9;13(16):4014. doi: 10.3390/cancers13164014 (PMC8394264; doi:10.3390/cancers13164014)
Supplement: Supplementary file 1 [file cancers-13-04014-s001.zip › cancers-1333632-supplementary.xlsx]

## Sheet: Table S1
Table S1. Frequency of germline variants according to the presentation
		Overall			FS presentation			AS presentation
		(N = 370)			(N = 43)			(N = 327)
		No.	%		No.	%		No.	%
Gene
SDHB		57	15.4054		9	20.9302		48	14.6789
SDHD		27	7.2973		13	30.2326		14	4.28135
VHL		18	4.86486		12	27.907		6	1.83486
RET		8	2.16216		3	6.97674		5	1.52905
MAX		5	1.35135		2	4.65116		3	0.917431
TMEM127		3	0.810811		-			3	0.917431
SDHC		2	0.540541		-			2	0.611621
VUS		9	2.43243		2	4.65116		7	2.14067
P/LP Total		120	32.4324		39	90.6977		81	24.7706
FS, Familial/Syndromic; AS, Apparently Sporadic; P, Pathogenic; LP, Likely Pathogenic; VUS, Variant of Uncertain Significance

## Sheet: Table S2
Table S2. Frequency of germline variant according to the age at diagnosis
				Age at diagnosis [years]
		Total		0–20		21–30		31–40		41–50		51–60		61–70		71–
		(N = 361)		(N = 28)		(N = 53)		(N = 81)		(N = 80)		(N = 58)		(N = 44)		(N = 17)
Mutated Gene
SDHB		57		8		13		16		8		8		3		1
SDHD		27		-		3		8		7		4		5		-
VHL		18		7		6		2		1		1		1		-
RET		8		-		3		1		2		-		2		-
MAX		5		1		1		1		-		1		1		-
TMEM127		3		-		-		1		1		-		1		-
SDHC		2		-		-		-		2		-		-		-
B/LB or negative		241		12		27		52		60		44		31		15
P/LP Frequency (%)		33.2		57.1		49.1		35.8		26.3		24.1		29.5		5.9
P/LP,Pathogenic/Likely Pathogenic variants; B/LB, Benign/Likely Benign variants

## Sheet: Table S3
Table S3. Comparison of clinical characteristics based on the presence of germline variants and tumour site in probands with PPGL
			Unilateral PCC					Bilateral PCC					HNPGL					ATPGL					Multifocal
			P/LP (N = 11, 9.2%)		B/LB or negative (N = 108, 90.8%)			P/LP (N = 20, 69.0%)		B/LB or negative (N = 9, 31.0%)			P/LP (N = 40, 51.9%)		B/LB or negative (N = 37, 48.1%)			P/LP (N = 37, 32.2%)		B/LB or negative (N = 78, 67.8%)			Variant positive (N = 12, 57.1%)		B/LB or negative (N = 9, 42.9%)
			No.	%	No.	%		No.	%	No.	%		No.	%	No.	%		No.	%	No.	%		No.	%	No.	%
Genes	SDHB		2	18.1818				1	5				17	42.5				34	91.8919				3	25
	SDHD		1	9.09091				-					22	55				1	2.7027				3	25
	VHL		3	27.2727				10	50				-					1	2.7027				4	33.3333
	RET		3	27.2727				5	25				-					-					-			7
	MAX		2	18.1818				2	10				-					-					1	8.33333
	TMEM127		-					2	10				-					-					1	8.33333
	SDHC		-					-					1	2.5				1	2.7027				-
Sex (M : F)			3 : 8		42：66			13：7		4：5			20 ： 20		18 ：19			16 : 21		35 : 43			7 : 5		3 : 6
FS presentation			5	45.4545	2	1.85185		9	45	-			11	27.5	-			8	21.6216	-			6	50	-
Age at diagnosis (years) Mean ± S.D. Range			40.4 ± 15.5 25-69		46.0 ± 15.1 12–79			34.8 ± 18.4 10–68		46.3 ± 14.9 19–64			45.5 ± 11.9 23–74		44.1 ± 14.1 14–78			33.7 ± 13.3 12–62		47.6 ± 16.4 15–83			31.5 ± 13.9 13–65		40.0 ± 17.7 6–68
Tumour size (Mean ± S.D.) (cm)			7.0 ± 2.7		5.9 ± 3.2			4.7 ± 2.5		3.8 ± 1.9			3.8 ± 1.2		4.0 ± 1.7			6.3 ± 3.1		5.3 ± 3.5			3.2 ± 1.6		5.7 ± 2.4
Metastatic			4	36.3636	13	12.037		3	15	4	44.4444		5	12.5	3	8.10811		15	40.5405	10	12.8205		2	16.6667	2	22.2222
PCC, Pheochromocytoma; HNPGL, Head and Neck Paraganglioma; ATPGL, Abdominal and Thoracic Paraganglioma; PPGL, Pheochromocytoma/Paraganglioma; P/LP,Pathogenic/Likely Pathogenic variants; B/LB, Benign/Likely Benign variants

## Sheet: Table S4
Table S4. Comparison of clinical characteristic between truncating vs missense variants in SDHB and SDHD variant-positive probands
Characteristic		SDHB				P value		SDHD				P value
		Truncating (N=33)		Missense (N=24)				Truncating (N=9)		Missense (N=13)
		No.	%	No.	%			No.	%	No.	%
Sex (M : F)		10 ：23		13 ：11		.102		4 : 5		10 : 3		.187
Familial presentation		5	15.1515	4	16.6667	1.000		4	44.4444	6	46.1538	1.000
Age at diagnosis (years) Mean ± S.D. Range		35.3 ± 15.3 12–74		39.9 ± 13.4 20–63		.249		48.3 ± 11.7 32–64		42.8 ± 11.5 23–65		.379
Tumour size (Mean ± S.D.) (cm)		5.1 ± 2.3		5.9 ± 3.4		.422		3.6 ± 0.7		3.6 ± 1.3		.575
Location of tumour
Unilateral PCC		1	3.0303	1	4.16667	1.000		-		1	7.69231	1.000
Bilateral PCC		-		1	4.16667	.421		-		-
Single HNPGL		14	42.4242	3	12.5	.020		7	77.7778	8	61.5385	.648
Bilateral HNPGL		-		-				1	11.1111	3	23.0769	.616
Single ATPGL		15	45.4545	15	62.5	.284		1	11.1111	-		.409
Multiple ATPGL		2	6.06061	2	8.33333	1.000		-		-
PCC+HNPGL		-		-				-		-
PCC+ATPGL		1	3.0303	2	8.33333	.567		-		-
HNPGL+ATPGL		-		-				-		1	7.69231	1.000
Metastatic		10	30.303	11	45.8333	.274		-		3	23.0769	.240
FS, Familial/Syndromic; HNPGL, Head and Neck PGL; ATPGL, Abdominal/Thoracic PGL
P value represents the comparison between truncating vs. missense variant probands

## Sheet: Table S5
Table S5. Primers used for the PCR amplification of genes
	Forward primer (5'—3')	Reverse primer (5'—3')
SDHB
exon1	tacgcggctagtgggtcct	aactcacaagctgctgcgag
exon2	tggatattgaatgcctgcctt	aaggatgtgaaaagcatgtccc
exon3	cctgagaagaccaaatggataagc	cagcaagttcacccagcagag
exon4	gcaggactgattccggatatg	gtggtcctcctcctgccat
exon5	ggcttctgcctggcatagag	gttccctgccaagccacact
exon6	ggcactttgttcatgcactga	caatgaaggaaaccaggccc
exon7	tgagttgagccagggtgcc	gcccctaggctcacactgaaa
exon8	caacccctatggttttgaggga	tgctgtattcatggaaaaccaagat
SDHC
exon1	agactctcgtcacatgacac	gttatcagcttttcgtgagg
exon2	aatctatcccttcaccccta	atctccagagttagtttgtt
exon3	catgcctggcttggtattgc	ggctaaagatcaaccttcag
exon4	ttttgccaagatagactctc	gagactagggccaatgaaac
exon5	gggtccctgttttatgtatc	gaaggaaagaatcctcccag
exon6	ctgttaatgtcctatttact	ccaaggagatctgaaaataca
SDHD
exon1	attgtcgcgcctaagtggttcc	aggctacgctaagcacctca
exon2	cagtcctgttaaaggagagg	aggtaaagatggctagagcc
exon3	gggttactgtgtggcatatg	cagcaaacaaactgagcaga
exon4	gggcagccaagttatctgta	cagaggcaaagaggcataca
RET
exon10	ctggggtggtcaggcgccccagg	cctctgtggggctgggaggtggtgg
exon11	gtggtgccgagaatctggcggtgcc	ggcagctggggagggcaggggatc
exon13	aacttgggcaaggcgaatgca	agaacagggctgtatggagc
exon14	aagacccaagctgcctgac	gctgggtgcagagccatat
exon15	cccccggcccaggtctcac	gctccactaatcttcggtatcttt
MAX
exon1	ttgttgttgtcggtgattcc	tgtccccgcctgacaa
exon2	ccgccggcattttctttctt	gtacgatctctttttctctctgac
exon3	gcaaaaggagtgacattcctaatg	gcaacaagttccaagctagtagt
exon4	ggattgggtttttattttgtcccc	aagcctgctactgagcacatac
exon5	tccccaagtctccagaag	gacgatggagacagacagtt
TMEM127
exon1	ggatcgctactgctagagcaaa	acctcggcagggaaagcatc
exon2	attccggagtctcctgtctcc	gggccgtttccttcaaccaag
exon3	ggaaagactggagcttggcaca	gcctctgctaatgtgaatttgct
exon4	tgcgagaggaggagctgcagagtt	ggctgtgattgggtcctcaag
VHL
exon1	ctacggaggtcgactcgggag	gaccgtgctatcgtccctgc
exon2	gtggctctttaacaacctttgc	cctgtactaccacaacaaccttatc
exon3	ttccttgtactgagaccctagt	agctgagatgaaacagtgtaagt
